# Supplementary material for: Using Radiomics and Explainable Ensemble Learning to Predict Radiation Pneumonitis and Survival in NSCLC Patients Post-VMAT
Source: Life (Basel). 2025 Nov 14;15(11):1753. doi: 10.3390/life15111753 (PMC12653653; doi:10.3390/life15111753)
Supplement: Supplementary file 1 [file life-15-01753-s001.zip]

Archive with 1 entries (1 files):
- life-3906386-supplementary.pdf
